# Supplementary material for: Adding a Yeast Blend to the Diet of Holstein Females Minimizes the Negative Impacts of Ingesting Feed Naturally Contaminated with Aflatoxin B1
Source: Animals (Basel). 2026 Jan 12;16(2):219. doi: 10.3390/ani16020219 (PMC12837908; doi:10.3390/ani16020219)
Supplement: Supplementary file 1 [file animals-16-00219-s001.zip]

Archive with 1 entries (1 files):
- animals-4045235-supplementary.pdf
